# Supplementary material for: Genetic Structure Analysis of a Collection of Tunisian Durum Wheat Germplasm
Source: Int J Mol Sci. 2019 Jul 9;20(13):3362. doi: 10.3390/ijms20133362 (PMC6651592; doi:10.3390/ijms20133362)
Supplement: Supplementary file 1 [file ijms-20-03362-s001.zip]

Archive with 5 entries (4 files):
- Supplementary materials ijms-523404/
- Supplementary materials ijms-523404/Figure S1.pdf
- Supplementary materials ijms-523404/Figure S2.pdf
- Supplementary materials ijms-523404/Figure S3.pdf
- Supplementary materials ijms-523404/Table_S1.pdf
